# Supplementary material for: Salvia miltiorrhiza Root Extract as a Potential Therapeutic Agent for IgE/Ag-Induced Allergic Reactions and Atopic Dermatitis via the Syk/MAPK Pathway
Source: Biomedicines. 2025 Jun 25;13(7):1547. doi: 10.3390/biomedicines13071547 (PMC12292856; doi:10.3390/biomedicines13071547)
Supplement: Supplementary file 1 [file biomedicines-13-01547-s001.zip]

Archive with 1 entries (1 files):
- biomedicines-3665616-supplementary.pdf
